# Supplementary material for: Genetic Factors Associated With Nodulation and Nitrogen Derived From Atmosphere in a Middle American Common Bean Panel
Source: Front Plant Sci. 2020 Dec 15;11:576078. doi: 10.3389/fpls.2020.576078 (PMC7769817; doi:10.3389/fpls.2020.576078)
Supplement: Supplementary file 1 [file Table_1.xlsx]

## Sheet: Suplementary Table-1
Table S1. Soil analysis results.
Season	pH	Organic matter (%)	NO3-N	P (ppm)	K
Jun. 2015	6.6	4.4	23	16.6	239
Nov. 2015	6.6	4.2	8	11.3	177
Jun. 2016	5.7	4.1	4.1	7.4	93
Jun. 2018	6.6	3.9	11	4.2	59

## Sheet: Supplementary Table-2
Table S2. BASE120 genotypes sources
ID	Genotype name	Source
BASE120-41	GN9-4	ARS-Washington
BASE120-2	ALB 213	CIAT
BASE120-3	ALB 74	CIAT
BASE120-10	BAT 477	CIAT
BASE120-11	BAT 881	CIAT
BASE120-13	BFS 139	CIAT
BASE120-14	BFS 29	CIAT
BASE120-15	BFS 81	CIAT
BASE120-16	BFS 87	CIAT
BASE120-17	BFS 94	CIAT
BASE120-18	BFS 95	CIAT
BASE120-21	BK9-2	CIAT
BASE120-23	BRT 103-182	CIAT
BASE120-24	BRT 943-20	CIAT
BASE120-25	Calima	CIAT – Colombia
BASE120-33	DOR 364	CIAT
BASE120-34	DOR 390	CIAT
BASE120-40	G21212	CIAT
BASE120-43	ICA Pijao	CIAT – Colombia
BASE120-46	IJR	Indian Accession
BASE120-47	INB 835	CIAT
BASE120-48	INB 841	CIAT
BASE120-49	INTA Precoz	CIAT
BASE120-50	Jamapa	CIAT
BASE120-58	NCB 280	CIAT
BASE120-60	Pérola	CIAT – Brazil
BASE120-74	Quimbaya	CIAT
BASE120-75	RCB 593	CIAT
BASE120-89	SEF 10	CIAT
BASE120-91	SEF 15	CIAT
BASE120-92	SEF 16	CIAT
BASE120-93	SEF 17	CIAT
BASE120-94	SEF 71	CIAT
BASE120-97	SER 113	CIAT
BASE120-98	SER 118	CIAT
BASE120-99	SER 125	CIAT
BASE120-100	SER 16	CIAT
BASE120-101	SER 78	CIAT
BASE120-106	SXB 405	CIAT
BASE120-107	SXB 412	CIAT
BASE120-116	VAX 6	CIAT
BASE120-27	Carioca	CIAT – Brazil
BASE120-31	Croissant	Colorado State University
BASE120-6	B12724	Michigan State University
BASE120-7	B14302	Michigan State University
BASE120-8	B14303	Michigan State University
BASE120-9	B14311	Michigan State University
BASE120-52	Matterhorn	Michigan State University
BASE120-57	MSU BNF Entry 86	Michigan State University
BASE120-76	Rosetta	Michigan State University
BASE120-119	Zenith	Michigan State University
BASE120-120	Zorro	Michigan State University
BASE120-12	Beniquez	University of Puerto Rico
BASE120-35	DPC-40	University of Puerto Rico
BASE120-56	Morales	University of Puerto Rico
BASE120-61	PR 0401-259	University of Puerto Rico
BASE120-62	PR 0443-151	University of Puerto Rico
BASE120-63	PR0806-81	University of Puerto Rico
BASE120-64	PR1147-1	University of Puerto Rico
BASE120-65	PR1147-3	University of Puerto Rico
BASE120-66	PR1147-6	University of Puerto Rico
BASE120-67	PR1147-8	University of Puerto Rico
BASE120-68	PR1165-3	University of Puerto Rico
BASE120-69	PR1217-1	University of Puerto Rico
BASE120-70	PR1217-16	University of Puerto Rico
BASE120-71	PR1418-15	University of Puerto Rico
BASE120-72	PR1483-105	University of Puerto Rico
BASE120-73	PR9920-171	University of Puerto Rico
BASE120-117	Verano	University of Puerto Rico
BASE120-118	XRAV-40-4	University of Puerto Rico
BASE120-42	I9365-31	USDA-ARS Tropical Ag. Res. Station
BASE120-79	SB 747	USDA-ARS-TARS/U.Nebraska
BASE120-80	SB 754	USDA-ARS-TARS/U.Nebraska
BASE120-81	SB 761	USDA-ARS-TARS/U.Nebraska
BASE120-82	SB 770	USDA-ARS-TARS/U.Nebraska
BASE120-83	SB 774	USDA-ARS-TARS/U.Nebraska
BASE120-84	SB 781	USDA-ARS-TARS/U.Nebraska
BASE120-85	SB 787	USDA-ARS-TARS/U.Nebraska
BASE120-86	SB 793	USDA-ARS-TARS/U.Nebraska
BASE120-87	SB 815	USDA-ARS-TARS/U.Nebraska
BASE120-88	SB DT1	USDA-ARS-TARS/U.Nebraska
BASE120-90	SB2-4	USDA-ARS-TARS/U.Nebraska
BASE120-103	SB2-46	USDA-ARS-TARS/U.Nebraska
BASE120-104	SB2-96	USDA-ARS-TARS/U.Nebraska
BASE120-105	SB2-105	USDA-ARS-TARS/U.Nebraska
BASE120-108	TARS HT-1	USDA-ARS Tropical Ag. Res. Station
BASE120-109	SB2-170	USDA-ARS-TARS/U.Nebraska
BASE120-110	TARS-LFR1	USDA-ARS Tropical Ag. Res. Station
BASE120-111	TARS-MST1	USDA-ARS Tropical Ag. Res. Station
BASE120-112	Tepary G40001	USDA-ARS Tropical Ag. Res. Station
BASE120-113	Tepary Tep-22	USDA-ARS Tropical Ag. Res. Station
BASE120-115	USRM 20	USDA-ARS-Prosser
BASE120-1	Aifi Wuriti SS	Zamorano
BASE120-4	ALS 0532-6	Zamorano
BASE120-5	Amadeus 77	Zamorano
BASE120-19	BIOF 2-106	Zamorano
BASE120-20	BIOF 4-70	Zamorano
BASE120-22	Bribri	Zamorano
BASE120-26	Cardenal	Zamorano
BASE120-28	Carrizalito	Zamorano
BASE120-29	Cedrón	Zamorano
BASE120-30	Centa Pipil	Zamorano
BASE120-32	DEHORO	Zamorano
BASE120-36	FBN 1203-43	Zamorano
BASE120-37	FBN 1203-47	Zamorano
BASE120-38	FBN 1205-31	Zamorano
BASE120-39	FBN 1210-48	Zamorano
BASE120-44	ICB 301-204	Zamorano
BASE120-45	ICTAZAM ML	Zamorano
BASE120-51	Matambú	Zamorano
BASE120-53	MEN 2201-64 ML	Zamorano
BASE120-54	MER 2212-28	Zamorano
BASE120-55	MHN 322-49	Zamorano
BASE120-59	Paraisito	Zamorano
BASE120-77	RRH 336-28	Zamorano
BASE120-78	Sayaxché ML	Zamorano
BASE120-95	SEQ 342-39	Zamorano
BASE120-96	SEQ 342-89	Zamorano
BASE120-102	SJC 730-79	Zamorano
BASE120-114	Tio Canela 75	Zamorano

## Sheet: Supplementary Table-3
Table S-3. Least squares means and F tests for season*entry least squared means slice of %NDFA and nodulation scores from BASE 120 trials conducted at Isabela, Puerto Rico from 2015 to 2018.
		%NDFA				Nodulation
Entry identification	Entry number	LS mean (June 2016)	LS mean (June 2018)	Overall mean		Signficant F tests for season x entry LS means slice	LS mean (June 2015)	LS means (November 2015)	LS means (June 2016)	LS means (June 2018)	Overall mean	Signficant F tests for season x entry LS means slice
Aifi Wuriti	1	57.1	20.3	38.7		*	9	7	6.8	8.5	7.8
ALB 213	2	52.4	20.7	36.6			8.9	8.4	6.2	8.5	8	*
ALB 74	3	46.8	27.6	37.2			8.8	7.4	7.4	8.1	7.9
ALS 0532-6	4	34.8	17.5	26.2			8.8	8.8	6.2	8.3	8	*
Amadeus 77	5	57.3	8.7	33		**	9	6.8	5	8.3	7.3	**
B12724	6	49.4	44.8	47.1			8	7.6	5	7.9	7.1	**
B14302	7	56.2	37.5	46.9			8.8	6.6	4	6.7	6.5	**
B14303	8	47.5	28.1	37.8			7	8.2	5.6	8.5	7.3	*
B14311	9	37.1	29.7	33.4			6.5	6.4	5.6	8.2	6.7
BAT 477	10	72.5	36	54.3		*	9	7.6	4	7.9	7.1	**
BAT 881	11	41.8	34.9	38.4			7.8	7.8	5.6	8.2	7.4	*
Beníquez	12	62.7	44.6	53.7			7.1	6.2	4.4	6.7	6.1	*
BFS 139	13	30	26.7	28.4			8	7	7	7.7	7.4
BFS 29	14	66.8	36.8	51.8			-	7.2	4	7.5	6.2	**
BFS 81	15	66	20	43		**	7.8	8.2	6.8	7.1	7.5
BFS 87	16	35.3	8.4	21.9			8.8	8.8	5.4	7.8	7.7	**
BFS 94	17	49.3	25.4	37.4			9	7.6	6	7.8	7.6	*
BFS 95	18	60.5	17.6	39.1		*	7.9	8.4	5.6	7.1	7.3	*
BIOF 2-106	19	67.3	14.2	40.8		**	8	6.4	5.6	8.6	7.2	**
BIOF 4-70	20	65.7	15.8	40.8		**	8.2	7.8	6.4	8.5	7.7
BK9-2	21	45.5	14.7	30.1			8.9	8.2	7.2	7.7	8
Bribri	22	65.1	37.5	51.3			8.2	7.4	5.4	8.5	7.4	**
BRT 103-182	23	47.1	31.8	39.5			7.2	7	4.6	7.8	6.7	**
BRT 943-20	24	72	36.1	54.1		*	8.6	8	6	9	7.9	**
Calima	25	-	-	-			8.9	7.8	5.4	8.9	7.8	**
Cardenal	26	63.4	26	44.7		*	8	7.6	5.6	8.2	7.4	*
Carioca	27	57.6	32.5	45.1			7.8	8.2	4.8	7.7	7.1	**
Carrizalito	28	74.7	39.7	57.2		*	6.6	7.8	5.2	8.1	6.9	*
Cedrón	29	29.2	13.1	21.2			9	8.6	7	8.2	8.2
CENTA Pipil	30	51.6	17.1	34.4		*	9	7.2	6.6	8.2	7.8
Croissant	31	48.7	3.4	26.1		**	8.4	8.8	6.8	8.9	8.2
DEHORO	32	66.1	26.2	46.2		*	7.8	6.6	6.4	7.9	7.2
DOR 364	33	33.7	38.2	36			8.3	8.6	6.8	8.1	8
DOR 390	34	44.1	55.4	49.8			8.1	6.6	4.8	7.5	6.8	**
DPC 40	35	34.7	33.4	34.1			8	6.6	6.4	8.6	7.4
FBN 1203-43	36	44.3	22.4	33.4			7.8	5.8	6.4	8.2	7.1	*
FBN 1203-47	37	66.5	34.7	50.6			5.4	6.8	4.8	7.3	6.1	*
FBN 1205-31	38	70.2	51.7	61			6.6	7.4	4.2	8.5	6.7	**
FBN 1210-48	39	76.3	45.8	61.1			7.8	7.6	5.6	7	7
G21212	40	49.3	34.9	42.1			-	7	4.8	7.8	6.5	**
GN9-4	41	60.2	34.1	47.2			8.8	7.8	5.4	7.9	7.5	**
I9365-31	42	47.2	45.8	46.5			8.8	7	5.6	8.6	7.5	**
ICA Pijao	43	65.9	49.6	57.8			6.6	6.2	2.8	7.9	5.9	**
ICB 301-204 (INTA Centro Sur)	44	58.3	41.8	50.1			7.2	6.6	3.4	8.2	6.4	**
ICTAZAM ML	45	44.2	18.3	31.3			7.8	6.6	6.2	8.5	7.3
IJR	46	35.6	27.8	31.7			8.8	9	5	5.8	7.2	**
INB 835	47	67.5	33.9	50.7		*	8.9	8.8	6.4	7.1	7.8	*
INB 841	48	32.4	18.9	25.7			-	6.8	4.2	7.5	6.2	**
INTA Precoz	49	32	47.2	39.6			6.6	6.8	5	7	6.4
Jamapa	50	43.3	38	40.7			8.2	7.6	3.4	8.2	6.9	**
Matambú	51	54	28.1	41.1			8.8	7.8	5.6	7	7.3	**
Matterhorn	52	42.2	17.6	29.9			5.1	8.4	5.4	8.6	6.9	**
MEN 2201-64 ML (Lenca Precoz)	53	61.1	11.9	36.5		**	7.4	5.8	4.8	8.6	6.7	**
MER 2212-28 (Paisano)	54	50	16.9	33.5		*	7.8	7	6.2	8.2	7.3
MHN 322-49	55	21.6	29.8	25.7			7.4	7.2	5	7.1	6.7	*
Morales	56	33.3	11.6	22.5			9	6.4	4.4	7.5	6.8	**
MSU BNF Entry 86	57	22.6	16	19.3			8.2	7	5.6	7.8	7.2	*
NCB 280	58	38	14	26			-	7.6	6.6	7.3	7.2
Paraisito	59	75.6	55.5	65.6			5.8	8.2	4.4	6.6	6.3	**
Pérola	60	35.2	31.8	33.5			7.6	5.8	3.8	6.5	5.9	**
PR0401-259	61	54.5	22.1	38.3			8.2	7.2	5	7.5	7	**
PR0443-151	62	67.2	42.4	54.8			8.8	7.2	6.6	7.4	7.5
PR0806-81	63	52.2	36.9	44.6			8.8	5.8	5.4	6.9	6.7	**
PR1147-1	64	52.2	16.6	34.4		*	7.8	7.4	5.6	8.3	7.3	*
PR1147-3	65	62.9	32.1	47.5			8	7	6.2	8.7	7.5
PR1147-6	66	36.9	34.6	35.8			8	8.4	5.2	8.5	7.5	**
PR1147-8	67	15.2	24.7	20			9	7	7	8.6	7.9
PR1165-3	68	53.2	22	37.6			8.2	8	4.8	8.6	7.4	**
PR1217-1	69	44.9	42	43.5			7.6	5.6	5.2	7.8	6.6	**
PR1217-16	70	58.1	30.2	44.2			8	6	4.4	8.5	6.7	**
PR1418-15	71	56.3	44.3	50.3			7	5.8	5.2	7.8	6.5	*
PR1483-105	72	54.2	34.6	44.4			7.2	6.8	6.8	7.5	7.1
PR9920-171	73	30.3	56.2	43.3			8	8.4	6	8.1	7.6
Quimbaya	74	35.3	24.3	29.8			-	9	4	8.1	7	**
RCB 593	75	43.7	15.5	29.6			8.4	6.4	6.2	8.9	7.5	**
Rosetta	76	83.8	44.2	64		*	6.6	8.2	5.2	7.7	6.9	**
RRH 336-28	77	63	37.4	50.2			8.4	8.4	6.4	8.7	8
Sayaxché ML	78	66.3	39.5	52.9			8.4	6.6	4.6	7.9	6.9	**
SB 747	79	37.4	42.6	40			8.4	7.4	4.6	7.4	7	**
SB 754	80	-	-	-			7.6	8.4	5.4	8.8	7.6	**
SB 761	81	-	-	-			8.2	7.8	5	8.5	7.4	**
SB 770	82	58.5	20	39.3		*	8	8	5.2	7.4	7.2	**
SB 774	83	-	-	-			7.8	8.8	6.8	8.6	8
SB 781	84	32.7	25.3	29			8	7	6.8	6.9	7.2
SB 787	85	-	-	-			8.6	8	6.8	7.5	7.7
SB 793	86	37.4	27	32.2			8.6	8	5.8	7	7.4	*
SB 815	87	73.2	16.7	45		**	8.8	7.6	5.4	8.6	7.6	**
SB DT1	88	22.4	26.8	24.6			8.1	8.6	5.6	6.4	7.2	**
SEF 10	89	52	28	40			9.2	6.6	6	7.9	7.4	*
SB2-4	90	79.7	46.2	63		*	7	6.6	5.2	7.4	6.6
SEF 15	91	36.8	16.3	26.6			8.4	8.9	6.8	6.9	7.8
SEF 16	92	33.9	29.1	31.5			8.8	6.4	5.6	8.1	7.2	*
SEF 17	93	43.6	10.1	26.9		*	9	7.2	6.6	7.5	7.6
SEF 71	94	44.9	34.1	39.5			8.6	6.6	5.2	8.1	7.1	**
SEQ 342-39	95	33.4	51.8	42.6			8.4	4.8	4.4	6.6	6.1	**
SEQ 342-89	96	64.4	34.1	49.3			7.6	7.8	5.2	6.3	6.7	*
SER 113	97	48.6	15.4	32		*	7.8	7	6.4	7.1	7.1
SER 118	98	36.8	5.5	21.2			9	7.8	6.2	8.7	7.9	*
SER 125	99	61.5	49	55.3			8.8	8.6	5.4	8.3	7.8	**
SER 16	100	56.9	26.3	41.6			8.8	7.6	5.1	7.7	7.3	**
SER 78	101	31.3	10.7	21			8.4	7.8	4.8	8.5	7.4	**
SJC 730-79 (CENTA EAC)	102	53.3	42.5	47.9			6.8	7.8	4.8	7.5	6.7	**
SB2-46	103	36.3	12.1	24.2			9	7.8	7.8	8.5	8.3
SB2-96	104	38.8	7	22.9			7.8	7.4	6.8	8.7	7.7
SB2-105	105	60.5	34.9	47.7			8.6	6.6	6.2	7.8	7.3	*
SXB 405	106	32.2	30.3	31.3			8	6.4	3.8	7.3	6.4	**
SXB 412	107	61.2	17.1	39.2		**	8.2	7.6	6.2	8.2	7.6
TARS HT-1	108	68.5	12.5	40.5		**	8.6	9	6.2	7.3	7.8	*
SB2-170	109	40	26.3	33.2			8.6	7.8	6.2	7.8	7.6
TARS-LFR1	110	55.5	31	43.3			8.8	5.8	6.4	7.5	7.1	*
TARS-MST1	111	45.1	43.2	44.2			8	6.4	6.8	7.4	7.2
Tepary G40001	112	-	-	-			9	9	9	8.5	8.9
Tepary Tep-22	113	-	-	-			8.8	9	9	9	9
Tio Canela 75	114	70	20	45		**	8.3	8.2	4.2	8.1	7.2	**
USRM 20	115	-	-	-			7.4	8.8	5.4	8.2	7.5	*
VAX 6	116	56.7	20	38.4		*	8.4	6.6	5.2	7.5	6.9	**
Verano	117	58.9	35.5	47.2			7.8	6.6	5.2	8.1	6.9	*
XRAV-40-4 (Sankara)	118	54.5	28.4	41.5			7.1	6.2	4	6.7	6	**
Zenith	119	55.8	35.2	45.5			8.8	7.8	5.6	8.2	7.6	**
Zorro	120	36	35.9	36			8.8	7.4	4.6	8	7.2	**

## Sheet: Suplementary Table-4
Table S4. Gene models in the Significant intervals detected in GWAS analysis of nodulation and %NDFA across year/seasons
Chrom	V2.1 Gene Name	Start	End	Orientation	Best-hit-arabi-name	arabi-symbol	arabi-defline	truebases
Chr02	Phvul.002G067700	8496055	8501207	-	AT1G69870.1	NRT1.7	nitrate transporter 1.7	5107
Chr02	Phvul.002G067600	8534663	8535976	-	AT3G13570.1	SCL30A	SC35-like splicing factor 30A	1314
Chr02	Phvul.002G067500	8574690	8579420	+	AT1G27070.1		5\'-AMP-activated protein kinase-related	4731
Chr02	Phvul.002G067400	8579775	8582129	-	AT1G27060.1		Regulator of chromosome condensation (RCC1) family protein	2355
Chr02	Phvul.002G067300	8583139	8584774	-	AT1G27050.1	ATHB54,HB54	homeobox protein 54	1636
Chr02	Phvul.002G067200	8628607	8630788	-	AT3G01470.1	ATHB-1,ATHB1,HAT5,HB-1,HD-ZIP-1	homeobox 1	2145
Chr02	Phvul.002G067214	8841537	8846777	+	AT1G69850.1	ATNRT1:2,NRT1:2,NTL1	nitrate transporter 1:2	5203
Chr02	Phvul.002G086800	14234749	14237799	-	AT2G02880.1		mucin-related	3051
Chr02	Phvul.002G088000	14317720	14318521	-	AT1G69760.1			802
Chr02	Phvul.002G088100	14329245	14331898	-				2654
Chr03	Phvul.003G044400	5191414	5196498	+	AT5G16000.1	NIK1	NSP-interacting kinase 1	5085
Chr03	Phvul.003G044500	5200090	5202215	-	AT1G13570.1		F-box/RNI-like superfamily protein	2126
Chr03	Phvul.003G044600	5210886	5214878	-	AT2G20830.1		transferases;folic acid binding	3993
Chr03	Phvul.003G044700	5221882	5236219	-	AT1G26190.1		Phosphoribulokinase / Uridine kinase family	14307
Chr03	Phvul.003G044800	5263456	5264277	-	AT1G68330.1			822
Chr03	Phvul.003G044900	5270706	5270855	+				150
Chr03	Phvul.003G045000	5281072	5285033	-	AT5G64130.1		cAMP-regulated phosphoprotein 19-related protein	3962
Chr03	Phvul.003G045100	5296703	5296939	+				237
Chr03	Phvul.003G106000	23221584	23224172	-				2589
Chr03	Phvul.003G105900	23229176	23235049	-	AT4G15840.1		BTB/POZ domain-containing protein	5874
Chr03	Phvul.003G105800	23236934	23241099	-	AT4G15820.1			4166
Chr03	Phvul.003G105700	23241254	23243794	+	AT4G02510.1	ATTOC159,PPI2,TOC159,TOC160,TOC86	translocon at the outer envelope membrane of chloroplasts 159	2541
Chr03	Phvul.003G105600	23245252	23257622	+	AT5G49030.3	OVA2	tRNA synthetase class I (I, L, M and V) family protein	12371
Chr03	Phvul.003G105500	23259943	23267713	+	AT3G06930.1	ATPRMT4B,PRMT4B	protein arginine methyltransferase 4B	7771
Chr04	Phvul.004G130100	42652943	42656094	+	AT1G42550.1	PMI1	plastid movement impaired1	3152
Chr04	Phvul.004G130200	42659758	42660384	-	AT1G73260.1	ATKTI1,KTI1	kunitz trypsin inhibitor 1	627
Chr04	Phvul.004G130300	42663108	42664197	+	AT1G42550.1	PMI1	plastid movement impaired1	1090
Chr04	Phvul.004G130400	42671463	42672065	-	AT1G17860.1		Kunitz family trypsin and protease inhibitor protein	603
Chr04	Phvul.004G130500	42676552	42677310	-	AT1G17860.1		Kunitz family trypsin and protease inhibitor protein	759
Chr04	Phvul.004G130600	42680318	42680980	-	AT1G17860.1		Kunitz family trypsin and protease inhibitor protein	663
Chr04	Phvul.004G130700	42705678	42706306	-				629
Chr04	Phvul.004G130750	42730625	42731786	-				1162
Chr05	Phvul.005G082100	19563833	19565694	+	AT1G10865.1			1862
Chr05	Phvul.005G082000	19655907	19670398	-	AT1G78995.1			14253
Chr06	Phvul.006G028601	10866889	10872564	+	AT2G43020.1	ATPAO2,PAO2	polyamine oxidase 2	5676
Chr06	Phvul.006G028701	10873033	10876474	-	AT3G59030.1	ATTT12,TT12	MATE efflux family protein	3442
Chr06	Phvul.006G028800	10893909	10900175	+	AT4G23820.1		Pectin lyase-like superfamily protein	6216
Chr06	Phvul.006G028850	10937143	10940980	+				3838
Chr06	Phvul.006G028900	10943941	10950871	-	AT3G22330.1	ATRH53,PMH2	putative mitochondrial RNA helicase 2	6931
Chr06	Phvul.006G179300	28137256	28140982	+	AT2G29120.1	ATGLR2.7,GLR2.7	glutamate receptor 2.7	3727
Chr06	Phvul.006G179400	28142288	28145159	+	AT4G18460.1		D-Tyr-tRNA(Tyr) deacylase family protein	2872
Chr06	Phvul.006G179500	28151710	28155777	+	AT5G45950.1		GDSL-like Lipase/Acylhydrolase superfamily protein	4068
Chr06	Phvul.006G179600	28160243	28164708	-	AT5G45960.1		GDSL-like Lipase/Acylhydrolase superfamily protein	4432
Chr06	Phvul.006G179700	28168366	28169159	+	AT4G18450.1		Integrase-type DNA-binding superfamily protein	794
Chr06	Phvul.006G179800	28174723	28175704	-	AT5G47220.1	ATERF-2,ATERF2,ERF2	ethylene responsive element binding factor 2	982
Chr06	Phvul.006G179900	28187307	28190437	+	AT5G45980.1	STPL,WOX8	WUSCHEL related homeobox 8	3131
Chr06	Phvul.006G180000	28197488	28199741	+	AT5G60860.1	AtRABA1f,RABA1f	RAB GTPase homolog A1F	2254
Chr06	Phvul.006G180100	28200315	28204056	-	AT1G28540.1			3742
Chr06	Phvul.006G180200	28205183	28212318	-	AT5G49760.1		Leucine-rich repeat protein kinase family protein	7136
Chr06	Phvul.006G180300	28217378	28221055	-	AT5G46020.1			3678
Chr06	Phvul.006G180400	28221225	28222187	+	AT5G55125.2		Ribosomal protein L31	963
Chr06	Phvul.006G180500	28224179	28229693	-	AT1G28530.2			5515
Chr06	Phvul.006G180600	28233637	28236006	+	AT5G46030.1			2370
Chr06	Phvul.006G180700	28241006	28244667	-	AT1G28520.1	ATVOZ1,VOZ1	vascular plant one zinc finger protein	3662
Chr06	Phvul.006G180800	28246356	28249466	-	AT1G28510.1		Optic atrophy 3 protein (OPA3)	3111
Chr06	Phvul.006G180900	28252523	28253918	+	AT4G35160.1		O-methyltransferase family protein	1396
Chr06	Phvul.006G181000	28254149	28258351	+	AT1G29810.1		Transcriptional coactivator/pterin dehydratase	4203
Chr06	Phvul.006G181100	28259410	28260412	+	AT5G46060.1		Protein of unknown function, DUF599	1003
Chr06	Phvul.006G181200	28272608	28278580	+	AT2G33860.1	ARF3,ETT	Transcriptional factor B3 family protein / auxin-responsive factor AUX/IAA-related	5916
Chr06	Phvul.006G181300	28286931	28287839	+	AT1G28480.1	GRX480,roxy19	Thioredoxin superfamily protein	909
Chr06	Phvul.006G181400	28290575	28306259	+	AT5G46070.1		Guanylate-binding family protein	15612
Chr06	Phvul.006G181500	28312220	28316082	-	AT4G28500.1	ANAC073,NAC073,SND2	NAC domain containing protein 73	3863
Chr06	Phvul.006G181600	28322496	28323500	-	AT5G46080.1		Protein kinase superfamily protein	1005
Chr06	Phvul.006G181700	28327134	28329557	+	AT5G14600.1		S-adenosyl-L-methionine-dependent methyltransferases superfamily protein	2424
Chr08	Phvul.008G121200	15798755	15799195	-				441
Chr08	Phvul.008G145000	15804810	15805627	-	AT3G42473.1	LCR47	low-molecular-weight cysteine-rich 47	818
Chr08	Phvul.008G157600	28223424	28225219	+	AT4G32890.1	GATA9	GATA transcription factor 9	1796
Chr08	Phvul.008G157500	28332153	28337390	+	AT4G35670.1		Pectin lyase-like superfamily protein	5122
Chr08	Phvul.008G157300	28376710	28399300	+	AT1G45332.1		Translation elongation factor EFG/EF2 protein	22591
Chr08	Phvul.008G157200	28427029	28429343	+	AT1G02065.1	SPL8	squamosa promoter binding protein-like 8	2315
Chr08	Phvul.008G157100	28607666	28613632	-	AT1G27370.2	SPL10	squamosa promoter binding protein-like 10	5904
Chr08	Phvul.008G183600	51832731	51839253	-	AT1G09920.1		TRAF-type zinc finger-related	6523
Chr08	Phvul.008G183700	51861627	51881537	+	AT3G57230.1	AGL16	AGAMOUS-like 16	19853
Chr08	Phvul.008G276000	61915574	61923570	-	AT1G55930.1		CBS domain-containing protein / transporter associated domain-containing protein	7997
Chr08	Phvul.008G276100	61925250	61926777	-	AT2G33020.1	AtRLP24,RLP24	receptor like protein 24	1528
Chr08	Phvul.008G276150	61927317	61928655	-	AT3G13080.1	ATMRP3,MRP3	multidrug resistance-associated protein 3	1339
Chr08	Phvul.008G276201	61928718	61929690	-	AT3G62700.1	ATMRP10,MRP10	multidrug resistance-associated protein 10	973
Chr08	Phvul.008G276251	61929794	61931062	-	AT3G13080.1	ATMRP3,MRP3	multidrug resistance-associated protein 3	1269
Chr08	Phvul.008G276300	61935298	61935870	-	AT1G45616.1	AtRLP6,RLP6	receptor like protein 6	573
Chr08	Phvul.008G276400	61938810	61940687	-	AT2G33060.1	AtRLP27,RLP27	receptor like protein 27	1601
Chr08	Phvul.008G276500	61941781	61942569	-	AT3G13080.1	ATMRP3,MRP3	multidrug resistance-associated protein 3	789
Chr08	Phvul.008G276600	61943471	61943797	-	AT2G33060.1	AtRLP27,RLP27	receptor like protein 27	327
Chr08	Phvul.008G277000	61955233	61956464	-	AT1G45616.1	AtRLP6,RLP6	receptor like protein 6	1232
Chr08	Phvul.008G277100	61957277	61958956	-	AT3G13080.1	ATMRP3,MRP3	multidrug resistance-associated protein 3	1680
Chr08	Phvul.008G277142	61960013	61960755	+				743
Chr08	Phvul.008G277184	61961555	61962863	-	AT3G23010.1	AtRLP36,RLP36	receptor like protein 36	1309
Chr08	Phvul.008G277226	61962868	61964475	-	AT1G45616.1	AtRLP6,RLP6	receptor like protein 6	1608
Chr08	Phvul.008G277268	61968905	61969916	+	AT1G45616.1	AtRLP6,RLP6	receptor like protein 6	1012
Chr08	Phvul.008G277310	61969927	61971992	+	AT2G33020.1	AtRLP24,RLP24	receptor like protein 24	2066
Chr08	Phvul.008G277352	61987965	61990190	+	AT5G40170.1	AtRLP54,RLP54	receptor like protein 54	2226
Chr08	Phvul.008G277400	61992947	61995648	-				2702
Chr08	Phvul.008G277466	61997377	61998796	-	AT3G26330.1	CYP71B37	cytochrome P450, family 71, subfamily B, polypeptide 37	1420
Chr08	Phvul.008G277532	61998842	61999528	-	AT5G25120.1	CYP71B11	ytochrome p450, family 71, subfamily B, polypeptide 11	687
Chr08	Phvul.008G277600	62000775	62004493	-	AT3G06920.1		Tetratricopeptide repeat (TPR)-like superfamily protein	3719
Chr08	Phvul.008G277700	62005972	62009596	-	AT5G40580.2	PBB2	20S proteasome beta subunit PBB2	3625
Chr08	Phvul.008G277800	62011354	62012403	-	AT3G13110.1	ATSERAT2;2,SAT-1,SAT-A,SAT-M,SAT3,SERAT2;2	serine acetyltransferase 2;2	1050
Chr08	Phvul.008G277900	62014834	62018386	+	AT5G55590.1	QRT1	Pectin lyase-like superfamily protein	3336
Chr08	Phvul.008G278000	62019706	62022755	+	AT5G55590.1	QRT1	Pectin lyase-like superfamily protein	3050
Chr08	Phvul.008G278100	62024175	62028675	-	AT1G55900.1	emb1860,TIM50	Haloacid dehalogenase-like hydrolase (HAD) superfamily protein	4501
Chr08	Phvul.008G278200	62030920	62031832	+	AT3G13130.1			913
Chr08	Phvul.008G278300	62036112	62039593	-	AT3G13170.1	ATSPO11-1	Spo11/DNA topoisomerase VI, subunit A protein	3482
Chr08	Phvul.008G278400	62040579	62043514	+	AT5G55630.1	ATKCO1,ATTPK1,KCO1,TPK1	Outward rectifying potassium channel protein	2936
Chr08	Phvul.008G278500	62046520	62047272	-	AT3G13175.1			753
Chr08	Phvul.008G278600	62047806	62050356	+	AT1G55880.1		Pyridoxal-5\'-phosphate-dependent enzyme family protein	2551
Chr08	Phvul.008G283000	62339689	62343580	+	AT5G23810.1	AAP7	amino acid permease 7	3892
Chr08	Phvul.008G283100	62343787	62347438	-	AT3G20910.1	NF-YA9	nuclear factor Y, subunit A9	3652
Chr08	Phvul.008G283200	62351347	62359482	+	AT3G44680.1	HDA09,HDA9	histone deacetylase 9	8136
Chr08	Phvul.008G283300	62359837	62360049	-	AT3G20898.1			213
Chr08	Phvul.008G283400	62362922	62365710	+	AT5G19855.1		Chaperonin-like RbcX protein	2789
Chr08	Phvul.008G283500	62367016	62373489	-	AT1G51350.1		ARM repeat superfamily protein	6474
Chr08	Phvul.008G283600	62374428	62377474	-	AT3G25140.1	GAUT8,QUA1	Nucleotide-diphospho-sugar transferases superfamily protein	3047
Chr08	Phvul.008G283700	62381923	62388175	+	AT1G07380.1		Neutral/alkaline non-lysosomal ceramidase	6227
Chr08	Phvul.008G283801	62390342	62398328	+	AT2G29560.1	ENOC	cytosolic enolase	7987
Chr08	Phvul.008G283900	62399525	62400643	-	AT2G29570.1	ATPCNA2,PCNA2	proliferating cell nuclear antigen 2	1119
Chr08	Phvul.008G284000	62409678	62413126	+	AT5G48300.1	ADG1,APS1	ADP glucose pyrophosphorylase 1	3449
Chr08	Phvul.008G284100	62425283	62429717	+	AT5G35770.1	SAP	Transducin/WD40 repeat-like superfamily protein	4435
Chr08	Phvul.008G284200	62433485	62439573	-	AT3G09150.2	ATHY2,GUN3,HY2	phytochromobilin:ferredoxin oxidoreductase, chloroplast / phytochromobilin synthase (HY2)	6089
Chr08	Phvul.008G284300	62446988	62447863	+	AT5G48170.1	SLY2	F-box family protein	876
Chr08	Phvul.008G284400	62449761	62453236	+	AT2G05250.1		DNAJ heat shock N-terminal domain-containing protein	3476
Chr08	Phvul.008G284500	62454696	62464470	+	AT4G27190.1		NB-ARC domain-containing disease resistance protein	9458
Chr08	Phvul.008G284700	62478342	62480068	-	AT5G49410.2			1727
Chr08	Phvul.008G284800	62484789	62487886	+	AT3G07760.1		Sterile alpha motif (SAM) domain-containing protein	3098
Chr08	Phvul.008G284900	62489789	62496322	+	AT2G05120.1		Nucleoporin, Nup133/Nup155-like	6534
Chr08	Phvul.008G285000	62499964	62503573	+	AT3G63380.1		ATPase E1-E2 type family protein / haloacid dehalogenase-like hydrolase family protein	3610
Chr09	Phvul.009G024301	5984479	5988214	-				3736
Chr09	Phvul.009G024400	5998841	6000194	+	AT1G49320.1	ATUSPL1,USPL1	unknown seed protein like 1	1354
Chr09	Phvul.009G024600	6011315	6012074	-	AT1G49310.1			760
Chr09	Phvul.009G024700	6024647	6026346	+	AT1G49320.1	ATUSPL1,USPL1	unknown seed protein like 1	1700
Chr09	Phvul.009G024800	6073582	6076110	-	AT2G34480.1		Ribosomal protein L18ae/LX family protein	2529
Chr09	Phvul.009G173200	25711561	25713395	+	AT4G20360.1	ATRAB8D,ATRABE1B,RABE1b	RAB GTPase homolog E1B	1835
Chr09	Phvul.009G174600	25845342	25846310	-	AT3G48240.1		Octicosapeptide/Phox/Bem1p family protein	969
Chr09	Phvul.009G174700	25862554	25863637	+	AT1G70600.1		Ribosomal protein L18e/L15 superfamily protein	1084
Chr09	Phvul.009G174800	25875724	25883399	+	AT2G42490.1		Copper amine oxidase family protein	7676
Chr09	Phvul.009G174900	25912146	25913852	-	AT5G26660.1	ATMYB86,MYB86	myb domain protein 86	1707
Chr09	Phvul.009G226100	34053239	34060123	+	AT1G23070.1		Protein of unknown function (DUF300)	6885
Chr09	Phvul.009G226200	34059667	34066993	-	AT1G19110.1		inter-alpha-trypsin inhibitor heavy chain-related	7327
Chr09	Phvul.009G226300	34070449	34074309	-	AT5G20680.3	TBL16	TRICHOME BIREFRINGENCE-LIKE 16	3861
Chr09	Phvul.009G226400	34077401	34080644	+	AT2G05830.1		NagB/RpiA/CoA transferase-like superfamily protein	3244
Chr09	Phvul.009G226500	34082349	34090428	+	AT4G35740.1	ATRECQ3,RecQl3	DEAD/DEAH box RNA helicase family protein	8080
Chr09	Phvul.009G226600	34091103	34095518	-	AT3G51420.1	ATSSL4,SSL4	strictosidine synthase-like 4	4391
Chr09	Phvul.009G226700	34097637	34103053	-	AT1G54100.1	ALDH7B4	aldehyde dehydrogenase 7B4	5417
Chr09	Phvul.009G226800	34118741	34120099	-	AT2G05910.1		Protein of unknown function (DUF567)	1359
Chr09	Phvul.009G226900	34123937	34126717	-	AT2G05920.1		Subtilase family protein	2781
Chr09	Phvul.009G258700	37860044	37863222	-	AT5G54160.1	ATOMT1,OMT1	O-methyltransferase 1	3179
Chr09	Phvul.009G258800	37875771	37877569	-	AT5G54160.1	ATOMT1,OMT1	O-methyltransferase 1	1799
Chr09	Phvul.009G258900	37886611	37888549	-	AT5G54160.1	ATOMT1,OMT1	O-methyltransferase 1	1939
Chr09	Phvul.009G259000	37900082	37903087	-	AT5G54160.1	ATOMT1,OMT1	O-methyltransferase 1	3006
Chr09	Phvul.009G259100	37905602	37907795	-	AT5G54160.1	ATOMT1,OMT1	O-methyltransferase 1	2194
Chr09	Phvul.009G259200	37912482	37914486	-	AT5G54160.1	ATOMT1,OMT1	O-methyltransferase 1	2005
Chr09	Phvul.009G259250	37917721	37921110	-	AT5G54160.1	ATOMT1,OMT1	O-methyltransferase 1	3159
Chr09	Phvul.009G259300	37927797	37930065	-	AT5G54160.1	ATOMT1,OMT1	O-methyltransferase 1	2242
Chr09	Phvul.009G259400	37943091	37945266	+	AT1G01060.3	LHY,LHY1	Homeodomain-like superfamily protein	2176
Chr09	Phvul.009G259500	37948247	37951335	-	AT5G54160.1	ATOMT1,OMT1	O-methyltransferase 1	3062
Chr10	Phvul.010G084700	24124309	24126780	-				2472
Chr10	Phvul.010G084600	24191275	24197814	+	AT4G12080.1	AHL1,ATAHL1	AT-hook motif nuclear-localized protein 1	6540
Chr10	Phvul.010G084500	24215654	24221746	+	AT2G45330.2	emb1067	RNA 2\'-phosphotransferase, Tpt1 / KptA family	6093
Chr11	Phvul.011G125400	25076517	25079305	+	AT4G28400.1		Protein phosphatase 2C family protein	2789
Chr11	Phvul.011G125300	25113320	25115049	+	AT1G03790.1	SOM	Zinc finger C-x8-C-x5-C-x3-H type family protein	1730
Chr11	Phvul.011G133515	32923883	32927381	-				3499

## Sheet: Suplementary Table-5
Table S5. Single GWAS analysis for each season/year relative to each trait
Significant SNPs assosiated with %NDFA in Jun 2016						Significant SNPs assosiated with %NDFA in Jun 2018						Significant SNPs assosiated with nodulation in Jun 2015						Significant SNPs assosiated with nodulation in Jun 2016						Significant SNPs assosiated with nodulation in Jun 2018						Significant SNPs assosiated with nodulation in November 2015
Chromosome	Position	P.value	SNP	maf		Chromosome	Position	P.value	SNP	maf		Chromosome	Position	P.value	SNP	maf		Chromosome	Position	P.value	SNP	maf		Chromosome	Position	P.value	SNP	maf		Chromosome	Position	P.value	SNP	maf
9	25892359	4.43e-06	S09_25892359	0.152		2	14339482	6.14e-05	S02_14339482	0.186		10	19682309	1.27e-05	S10_19682309	0.112		6	24361645	8.35e-07	S06_24361645	0.153		4	44665072	1.06e-05	S04_44665072	0.241		9	32183045	2.72e-06	S09_32183045	0.44
8	28424601	1.68e-05	S08_28424601	0.48		11	24977353	6.91e-05	S11_24977353	0.451		6	28184453	4.44e-05	S06_28184453	0.252		2	14475322	1.25e-05	S02_14475322	0.088		11	50673386	2.44e-05	S11_50673386	0.051		6	27878097	4.78e-06	S06_27878097	0.245
8	28424616	1.68e-05	S08_28424616	0.48		6	10913425	0.000142	S06_10913425	0.52		6	28198455	4.6e-05	S06_28198455	0.243		2	21094658	2.12e-05	S02_21094658	0.079		7	38699167	3.23e-05	S07_38699167	0.375		9	32183032	5.4e-06	S09_32183032	0.412
3	5244212	1.88e-05	S03_5244212	0.142		2	14339586	0.000183	S02_14339586	0.181		6	28198472	4.6e-05	S06_28198472	0.243		2	21094708	2.12e-05	S02_21094708	0.079		4	44659043	4.04e-05	S04_44659043	0.218		2	16950830	9.79e-06	S02_16950830	0.477
8	28424570	2.42e-05	S08_28424570	0.485		11	24977179	0.000194	S11_24977179	0.471		6	28198485	4.6e-05	S06_28198485	0.243		2	21094732	2.12e-05	S02_21094732	0.079		4	44659865	4.57e-05	S04_44659865	0.185		6	28142432	1.22e-05	S06_28142432	0.296
8	28424518	2.89e-05	S08_28424518	0.49		2	14339520	0.000201	S02_14339520	0.186		6	28198522	4.6e-05	S06_28198522	0.243		2	21094735	2.12e-05	S02_21094735	0.079		4	44665060	5.9e-05	S04_44665060	0.185		6	28087185	1.35e-05	S06_28087185	0.704
3	25678153	3.04e-05	S03_25678153	0.534		8	62182229	0.000227	S08_62182229	0.078		10	38330816	6.27e-05	S10_38330816	0.534		2	21094750	2.12e-05	S02_21094750	0.079		4	44665092	5.9e-05	S04_44665092	0.185		6	28022524	1.93e-05	S06_28022524	0.722
10	11168807	4.49e-05	S10_11168807	0.515		2	14339485	0.000234	S02_14339485	0.196		6	28212045	8.6e-05	S06_28212045	0.252		2	21094754	2.12e-05	S02_21094754	0.079		4	44665073	6.32e-05	S04_44665073	0.25		2	16950812	2.01e-05	S02_16950812	0.468
3	5244119	4.61e-05	S03_5244119	0.157		2	14339491	0.000234	S02_14339491	0.196		6	28212127	8.6e-05	S06_28212127	0.252		2	21094799	2.12e-05	S02_21094799	0.079		1	50997101	0.000106	S01_50997101	0.551		1	802816	2.38e-05	S01_802816	0.231
3	5244198	4.61e-05	S03_5244198	0.157		2	14339492	0.000234	S02_14339492	0.196		8	7539194	8.82e-05	S08_7539194	0.097		2	21094812	2.12e-05	S02_21094812	0.079		8	43203962	0.000107	S08_43203962	0.486		2	16950845	2.52e-05	S02_16950845	0.463
3	7301386	7.24e-05	S03_7301386	0.716		2	14339514	0.000234	S02_14339514	0.196		8	7539195	8.82e-05	S08_7539195	0.097		2	21094672	2.25e-05	S02_21094672	0.074		4	44639104	0.000122	S04_44639104	0.245		6	28203687	2.66e-05	S06_28203687	0.704
3	25678168	8.4e-05	S03_25678168	0.554		2	14339515	0.000234	S02_14339515	0.196		8	7539204	8.82e-05	S08_7539204	0.097		10	26642654	2.68e-05	S10_26642654	0.13		1	50997090	0.000125	S01_50997090	0.546		6	28040985	2.94e-05	S06_28040985	0.694
3	5244076	8.48e-05	S03_5244076	0.162		2	14339522	0.000234	S02_14339522	0.196		8	7539233	8.82e-05	S08_7539233	0.097		1	7304806	2.86e-05	S01_7304806	0.38		4	6048196	0.000139	S04_6048196	0.463		6	27925696	3.01e-05	S06_27925696	0.708
3	7301422	8.69e-05	S03_7301422	0.721		2	14339542	0.000234	S02_14339542	0.196		8	7519723	0.000127	S08_7519723	0.087		9	37910776	3.31e-05	S09_37910776	0.093		9	19971576	0.00014	S09_19971576	0.065		2	16950710	3.05e-05	S02_16950710	0.463
11	22929208	9.48e-05	S11_22929208	0.368		2	14339545	0.000234	S02_14339545	0.196		9	3569614	0.000136	S09_3569614	0.218		10	26263149	4.41e-05	S10_26263149	0.319		9	19989611	0.00014	S09_19989611	0.065		6	28142445	3.37e-05	S06_28142445	0.306
3	5244170	9.77e-05	S03_5244170	0.152		2	14339608	0.000234	S02_14339608	0.196		8	7521589	0.000191	S08_7521589	0.083		2	15611004	4.65e-05	S02_15611004	0.079		4	44659847	0.000166	S04_44659847	0.181		2	16950782	3.39e-05	S02_16950782	0.472
8	61984611	0.000103	S08_61984611	0.402		2	14339472	0.000252	S02_14339472	0.181		8	7521621	0.000191	S08_7521621	0.083		2	15626929	5.14e-05	S02_15626929	0.083		4	44659974	0.000166	S04_44659974	0.181		2	16950836	3.46e-05	S02_16950836	0.468
3	7277729	0.000114	S03_7277729	0.657		4	4044819	0.000257	S04_4044819	0.054		8	53938974	0.000199	S08_53938974	0.175		10	26642677	6.47e-05	S10_26642677	0.116		7	38699269	0.000171	S07_38699269	0.375		6	28087238	3.75e-05	S06_28087238	0.699
8	28424584	0.000125	S08_28424584	0.475		2	14339589	0.000259	S02_14339589	0.181		8	53939005	0.000199	S08_53939005	0.175		2	14338425	7.61e-05	S02_14338425	0.079		4	5683400	0.000185	S04_5683400	0.273		11	24259935	3.84e-05	S11_24259935	0.394
10	11168711	0.000185	S10_11168711	0.52		7	23533233	0.000287	S07_23533233	0.147		8	53939015	0.000199	S08_53939015	0.175		2	23556684	7.84e-05	S02_23556684	0.088		4	6709718	0.00019	S04_6709718	0.426		6	27840625	3.87e-05	S06_27840625	0.236
10	11168706	0.000187	S10_11168706	0.52		2	14339612	0.000298	S02_14339612	0.191		8	53939021	0.000199	S08_53939021	0.175		2	23955343	8.15e-05	S02_23955343	0.083		10	4286658	0.000193	S10_4286658	0.491		6	28040962	4.15e-05	S06_28040962	0.708
10	11168716	0.000187	S10_11168716	0.52		2	14339549	0.000301	S02_14339549	0.191		6	28260030	0.000201	S06_28260030	0.267		2	23955406	8.15e-05	S02_23955406	0.083		11	50610390	0.000208	S11_50610390	0.097		6	28045860	4.62e-05	S06_28045860	0.699
3	5244087	0.000215	S03_5244087	0.152		2	14339500	0.000413	S02_14339500	0.181		6	28260033	0.000201	S06_28260033	0.267		2	14445459	8.32e-05	S02_14445459	0.079		4	45875722	0.000212	S04_45875722	0.324		6	28184520	4.78e-05	S06_28184520	0.681
3	5244122	0.000215	S03_5244122	0.152		10	35468792	0.000435	S10_35468792	0.098		1	34873622	0.000208	S01_34873622	0.053		10	25042472	8.58e-05	S10_25042472	0.403		9	17631447	0.000219	S09_17631447	0.176		6	28184429	4.81e-05	S06_28184429	0.685
3	7277737	0.000216	S03_7277737	0.662		4	42699688	0.000467	S04_42699688	0.446		10	16228205	0.000208	S10_16228205	0.092		2	23466219	9.06e-05	S02_23466219	0.083		2	9171035	0.000225	S02_9171035	0.449		6	28203742	5.08e-05	S06_28203742	0.694
3	7277784	0.000216	S03_7277784	0.662		1	17467791	0.000481	S01_17467791	0.407		8	7539015	0.000216	S08_7539015	0.078		2	23447591	9.29e-05	S02_23447591	0.083		10	4259445	0.000227	S10_4259445	0.306		2	3977975	5.18e-05	S02_3977975	0.148
5	26002531	0.000216	S05_26002531	0.456		2	14339567	0.000483	S02_14339567	0.191		8	7539045	0.000216	S08_7539045	0.078		2	34499596	9.63e-05	S02_34499596	0.093		4	44659132	0.000229	S04_44659132	0.227		6	27778136	5.24e-05	S06_27778136	0.245
7	9834856	0.000244	S07_9834856	0.069		4	14884772	0.000487	S04_14884772	0.225		8	7539058	0.000216	S08_7539058	0.078		2	15636180	9.71e-05	S02_15636180	0.065		2	27655832	0.000243	S02_27655832	0.097		6	28014737	5.59e-05	S06_28014737	0.671
8	61984614	0.00025	S08_61984614	0.422		11	24977306	0.00054	S11_24977306	0.475		8	7539059	0.000216	S08_7539059	0.078		1	34522544	0.000102	S01_34522544	0.292		2	27655919	0.000243	S02_27655919	0.097		6	28184453	5.63e-05	S06_28184453	0.269
3	25678126	0.000256	S03_25678126	0.5		3	17884615	0.000573	S03_17884615	0.466		8	7539139	0.000216	S08_7539139	0.078		2	19946374	0.000102	S02_19946374	0.074		4	5683426	0.000243	S04_5683426	0.269		6	28040963	5.76e-05	S06_28040963	0.704
3	5244140	0.000275	S03_5244140	0.157		11	24977228	0.000628	S11_24977228	0.48		3	17824293	0.000218	S03_17824293	0.437		2	19946380	0.000102	S02_19946380	0.074		4	5657230	0.00027	S04_5657230	0.259		6	28040971	5.76e-05	S06_28040971	0.704
3	5244143	0.000275	S03_5244143	0.157		2	40309945	0.000629	S02_40309945	0.451		8	31136745	0.000227	S08_31136745	0.223		2	19946411	0.000102	S02_19946411	0.074		10	3897393	0.000271	S10_3897393	0.194		6	28203638	6.17e-05	S06_28203638	0.69
11	16787097	0.000285	S11_16787097	0.294		5	12007454	0.000673	S05_12007454	0.186		3	17824271	0.000232	S03_17824271	0.432		2	19946453	0.000102	S02_19946453	0.074		10	3897397	0.000271	S10_3897397	0.194		6	28153238	6.23e-05	S06_28153238	0.69
11	16787165	0.000285	S11_16787165	0.294		8	62894950	0.000675	S08_62894950	0.569		3	17824308	0.000232	S03_17824308	0.432		2	19946498	0.000102	S02_19946498	0.074		8	15659290	0.000282	S08_15659290	0.62		6	28016412	6.34e-05	S06_28016412	0.708
7	17427297	0.000303	S07_17427297	0.054		2	40309876	0.000735	S02_40309876	0.456		3	17824332	0.000232	S03_17824332	0.432		4	35802001	0.000105	S04_35802001	0.12		1	50997102	0.000291	S01_50997102	0.556		6	28016488	6.34e-05	S06_28016488	0.708
3	5244166	0.000332	S03_5244166	0.191		2	40309899	0.000735	S02_40309899	0.456		8	53938957	0.000238	S08_53938957	0.189		4	35802006	0.000105	S04_35802006	0.12		4	45875641	0.000294	S04_45875641	0.329		2	3933021	6.41e-05	S02_3933021	0.134
8	61984600	0.000346	S08_61984600	0.417		2	14339481	0.000744	S02_14339481	0.201		4	18804852	0.00025	S04_18804852	0.476		8	26118875	0.000107	S08_26118875	0.093		4	45875669	0.000294	S04_45875669	0.329		6	28242723	6.45e-05	S06_28242723	0.282
8	61984610	0.000346	S08_61984610	0.417		11	18633499	0.000793	S11_18633499	0.515		4	18804871	0.00025	S04_18804871	0.476		10	20617992	0.000113	S10_20617992	0.273		4	45875760	0.000294	S04_45875760	0.329		6	28016531	7.11e-05	S06_28016531	0.713
8	61984588	0.000354	S08_61984588	0.422		3	45020415	0.000798	S03_45020415	0.348		4	18804874	0.00025	S04_18804874	0.476		2	23556641	0.000117	S02_23556641	0.139		4	6048155	0.000313	S04_6048155	0.468		2	16950729	7.37e-05	S02_16950729	0.449
11	47378990	0.000358	S11_47378990	0.098		7	27304362	0.000877	S07_27304362	0.255		8	7539202	0.000254	S08_7539202	0.087		10	26642615	0.000117	S10_26642615	0.111		4	5687767	0.000318	S04_5687767	0.255		6	28252684	7.72e-05	S06_28252684	0.694
11	32896738	0.000369	S11_32896738	0.397		6	18632810	0.000886	S06_18632810	0.426		8	7539229	0.000254	S08_7539229	0.087		10	26642632	0.000117	S10_26642632	0.111		10	4286586	0.000335	S10_4286586	0.454		3	29521008	7.86e-05	S03_29521008	0.065
10	11168817	0.000389	S10_11168817	0.529		11	49375384	0.000921	S11_49375384	0.221		4	18804767	0.000272	S04_18804767	0.471		2	14475350	0.000121	S02_14475350	0.079		1	50997091	0.000344	S01_50997091	0.546		6	27797260	8.11e-05	S06_27797260	0.264
11	16061202	0.00044	S11_16061202	0.059		11	49375437	0.000921	S11_49375437	0.221		4	18804833	0.000272	S04_18804833	0.471		2	14475384	0.000121	S02_14475384	0.079		10	4259476	0.000348	S10_4259476	0.31		6	28184434	8.25e-05	S06_28184434	0.671
1	27879840	0.000466	S01_27879840	0.137		1	49083897	0.000953	S01_49083897	0.613		4	18804888	0.000272	S04_18804888	0.471		2	14475401	0.000121	S02_14475401	0.079		4	5687776	0.00037	S04_5687776	0.264		6	28077280	8.4e-05	S06_28077280	0.708
3	25678183	0.000482	S03_25678183	0.49		10	4600068	0.000977	S10_4600068	0.407		6	6781661	0.000275	S06_6781661	0.248		2	23556542	0.000124	S02_23556542	0.088		4	5325407	0.000413	S04_5325407	0.264		6	28077334	8.4e-05	S06_28077334	0.292
2	16145046	0.000521	S02_16145046	0.304		8	61970086	0.001	S08_61970086	0.397		8	7686268	0.000294	S08_7686268	0.097		2	23556625	0.000124	S02_23556625	0.088		10	4259496	0.000426	S10_4259496	0.38		6	28077350	8.4e-05	S06_28077350	0.708
3	35001818	0.000529	S03_35001818	0.471		6	10913406	0.00104	S06_10913406	0.505		3	17824229	0.000298	S03_17824229	0.427		8	11096403	0.000124	S08_11096403	0.514		2	44077986	0.000432	S02_44077986	0.148		6	28229132	8.5e-05	S06_28229132	0.292
3	25678099	0.000537	S03_25678099	0.505		6	10913410	0.00104	S06_10913410	0.505		6	28040985	0.000305	S06_28040985	0.718		2	21094745	0.000126	S02_21094745	0.083		10	4259354	0.000454	S10_4259354	0.338		6	28229145	8.5e-05	S06_28229145	0.292
10	11168699	0.000546	S10_11168699	0.534		3	17884533	0.00108	S03_17884533	0.461		11	28124802	0.000356	S11_28124802	0.126		3	20710526	0.000139	S03_20710526	0.204		7	2025629	0.000455	S07_2025629	0.56		6	28229198	8.5e-05	S06_28229198	0.292
3	25678181	0.000548	S03_25678181	0.5		11	26920359	0.0011	S11_26920359	0.529		10	22282173	0.00037	S10_22282173	0.165		2	12902158	0.00014	S02_12902158	0.088		2	7583943	0.000456	S02_7583943	0.412		6	28229210	8.5e-05	S06_28229210	0.292
5	14226210	0.000557	S05_14226210	0.466		8	61824977	0.00111	S08_61824977	0.23		6	28087238	0.000381	S06_28087238	0.714		10	26263017	0.00014	S10_26263017	0.31		4	5687848	0.000457	S04_5687848	0.269		6	28212045	8.8e-05	S06_28212045	0.269
8	19489002	0.00056	S08_19489002	0.451		4	42699672	0.00115	S04_42699672	0.48		8	53938970	0.000386	S08_53938970	0.184		2	19573967	0.000146	S02_19573967	0.079		3	50400217	0.000461	S03_50400217	0.287		6	28212127	8.8e-05	S06_28212127	0.269
2	15682937	0.000588	S02_15682937	0.446		11	40547571	0.00115	S11_40547571	0.49		6	28256196	0.0004	S06_28256196	0.277		10	20617954	0.000146	S10_20617954	0.282		5	20132505	0.000473	S05_20132505	0.444		6	28256196	9.06e-05	S06_28256196	0.301
9	33661639	0.000588	S09_33661639	0.868		3	25262172	0.00132	S03_25262172	0.059		6	28045860	0.000417	S06_28045860	0.714		9	34404849	0.000153	S09_34404849	0.19		5	20132525	0.000473	S05_20132525	0.444		3	36923727	9.11e-05	S03_36923727	0.764
7	17391231	0.000595	S07_17391231	0.069		3	25262221	0.00132	S03_25262221	0.059		8	9707312	0.000424	S08_9707312	0.66		4	35802008	0.000155	S04_35802008	0.116		5	20132548	0.000473	S05_20132548	0.444		6	28077346	9.38e-05	S06_28077346	0.264
1	54553	0.000602	S01_54553	0.064		10	35468746	0.00132	S10_35468746	0.088		9	21692471	0.000426	S09_21692471	0.481		10	29523956	0.00016	S10_29523956	0.491		8	61530635	0.000481	S08_61530635	0.194		6	28252916	9.72e-05	S06_28252916	0.31
1	54667	0.000602	S01_54667	0.064		9	34165302	0.00134	S09_34165302	0.49		6	28066286	0.000428	S06_28066286	0.301		10	29523960	0.00016	S10_29523960	0.491		1	50997100	0.000487	S01_50997100	0.551		6	28252918	9.72e-05	S06_28252918	0.31
5	26002430	0.000646	S05_26002430	0.475		10	4600049	0.00135	S10_4600049	0.407		4	29488462	0.000441	S04_29488462	0.388		10	29524025	0.00016	S10_29524025	0.491		11	37154737	0.000505	S11_37154737	0.431		6	28252919	9.77e-05	S06_28252919	0.306
3	7512658	0.000658	S03_7512658	0.662		10	4600050	0.00135	S10_4600050	0.407		8	9706917	0.000441	S08_9706917	0.66		10	29524061	0.00016	S10_29524061	0.491		11	37154768	0.000505	S11_37154768	0.431		6	28022533	0.000105	S06_28022533	0.681
8	18301657	0.000666	S08_18301657	0.059		10	4600060	0.00135	S10_4600060	0.407		8	7537433	0.000448	S08_7537433	0.087		2	23447705	0.000168	S02_23447705	0.079		11	37154771	0.000505	S11_37154771	0.431		2	3957811	0.000109	S02_3957811	0.139
8	29360791	0.000673	S08_29360791	0.529		10	4600099	0.00135	S10_4600099	0.407		6	28260240	0.000483	S06_28260240	0.252		8	37229749	0.000169	S08_37229749	0.088		11	37154800	0.000505	S11_37154800	0.431		6	28198455	0.00011	S06_28198455	0.259
9	33729987	0.000701	S09_33729987	0.132		10	4600180	0.00135	S10_4600180	0.407		9	21692437	0.000492	S09_21692437	0.481		2	23455987	0.00017	S02_23455987	0.079		8	43203951	0.000547	S08_43203951	0.458		6	28198472	0.00011	S06_28198472	0.259
5	19641154	0.000704	S05_19641154	0.289		8	59974585	0.00137	S08_59974585	0.113		6	28203638	0.000524	S06_28203638	0.714		2	23456002	0.00017	S02_23456002	0.079		8	43203966	0.000547	S08_43203966	0.458		6	28198485	0.00011	S06_28198485	0.259
7	15564284	0.000704	S07_15564284	0.441		2	17388405	0.00141	S02_17388405	0.358		6	28277530	0.00056	S06_28277530	0.282		2	21089593	0.000172	S02_21089593	0.074		8	15659249	0.000556	S08_15659249	0.648		6	28198522	0.00011	S06_28198522	0.259
9	34119819	0.000706	S09_34119819	0.123		8	62894861	0.00141	S08_62894861	0.603		6	28229132	0.000569	S06_28229132	0.267		8	59201176	0.000175	S08_59201176	0.06		11	19578435	0.000557	S11_19578435	0.44		3	29520954	0.000112	S03_29520954	0.083
9	33525915	0.000708	S09_33525915	0.132		11	26920323	0.00151	S11_26920323	0.417		6	28229145	0.000569	S06_28229145	0.267		8	59201215	0.000175	S08_59201215	0.06		11	37154805	0.00058	S11_37154805	0.426		4	39846537	0.000116	S04_39846537	0.449
3	25678121	0.00073	S03_25678121	0.583		4	14884684	0.00152	S04_14884684	0.314		6	28229198	0.000569	S06_28229198	0.267		10	26642596	0.000176	S10_26642596	0.111		11	37154806	0.00058	S11_37154806	0.426		4	39846549	0.000116	S04_39846549	0.449
1	27910729	0.000731	S01_27910729	0.216		8	59869451	0.00155	S08_59869451	0.113		6	28229210	0.000569	S06_28229210	0.267		8	48302856	0.000178	S08_48302856	0.398		4	5687840	0.000589	S04_5687840	0.273		4	39846592	0.000116	S04_39846592	0.449
3	7277726	0.000741	S03_7277726	0.686		6	18632884	0.00159	S06_18632884	0.431		6	28273143	0.000575	S06_28273143	0.267		2	23556624	0.000185	S02_23556624	0.093		9	17631446	0.000589	S09_17631446	0.194		2	16950887	0.000125	S02_16950887	0.468
9	33525966	0.000751	S09_33525966	0.142		1	5501106	0.00165	S01_5501106	0.093		6	28228382	0.000579	S06_28228382	0.282		10	26642605	0.000187	S10_26642605	0.102		9	17631453	0.000589	S09_17631453	0.194		6	27942610	0.000136	S06_27942610	0.31
9	33525989	0.000751	S09_33525989	0.142		8	59865316	0.00166	S08_59865316	0.108		6	28066399	0.000596	S06_28066399	0.291		10	26263053	0.000193	S10_26263053	0.319		11	27782092	0.000599	S11_27782092	0.269		6	27804383	0.00014	S06_27804383	0.264
11	45945155	0.000769	S11_45945155	0.495		1	49084050	0.00167	S01_49084050	0.593		1	39804788	0.000615	S01_39804788	0.107		2	12850464	0.000196	S02_12850464	0.074		11	18658453	0.000606	S11_18658453	0.449		6	28229141	0.000155	S06_28229141	0.301
9	33966105	0.000781	S09_33966105	0.078		10	35468646	0.00167	S10_35468646	0.083		1	39804789	0.000615	S01_39804789	0.107		2	12850468	0.000196	S02_12850468	0.074		4	6785341	0.000614	S04_6785341	0.454		6	28229221	0.000155	S06_28229221	0.301
9	34010308	0.000781	S09_34010308	0.078		10	35468651	0.00167	S10_35468651	0.083		1	39804807	0.000615	S01_39804807	0.107		2	14296160	0.000196	S02_14296160	0.074		4	5377292	0.000622	S04_5377292	0.255		2	3869367	0.000158	S02_3869367	0.12
1	39437824	0.000795	S01_39437824	0.27		10	35468675	0.00167	S10_35468675	0.083		1	39804811	0.000615	S01_39804811	0.107		2	14313237	0.000196	S02_14313237	0.074		2	27554308	0.000632	S02_27554308	0.102		2	3977957	0.000163	S02_3977957	0.157
2	23665710	0.000799	S02_23665710	0.118		10	35468714	0.00167	S10_35468714	0.083		1	39804818	0.000615	S01_39804818	0.107		2	14338413	0.000196	S02_14338413	0.074		2	27647592	0.000652	S02_27647592	0.116		6	28260240	0.000173	S06_28260240	0.269
10	15143765	0.00081	S10_15143765	0.529		10	35468716	0.00167	S10_35468716	0.083		6	28229141	0.000649	S06_28229141	0.277		2	14338450	0.000196	S02_14338450	0.074		8	15692869	0.000663	S08_15692869	0.616		3	29520932	0.000178	S03_29520932	0.088
3	25678159	0.000816	S03_25678159	0.495		6	10913399	0.00168	S06_10913399	0.51		6	28229221	0.000649	S06_28229221	0.277		2	14338455	0.000196	S02_14338455	0.074		7	38419996	0.000695	S07_38419996	0.634		6	28227662	0.000183	S06_28227662	0.685
4	47482515	0.000823	S04_47482515	0.064		10	37579722	0.00169	S10_37579722	0.407		6	28087185	0.000657	S06_28087185	0.718		2	14338464	0.000196	S02_14338464	0.074		2	44655201	0.000711	S02_44655201	0.593		6	28227691	0.000186	S06_28227691	0.694
4	47482536	0.000823	S04_47482536	0.064		4	42699684	0.00174	S04_42699684	0.431		6	28249110	0.000662	S06_28249110	0.262		2	14338478	0.000196	S02_14338478	0.074		8	43203924	0.000722	S08_43203924	0.458		6	28260030	0.000186	S06_28260030	0.282
4	47482576	0.000823	S04_47482576	0.064		1	49083929	0.00177	S01_49083929	0.593		11	26391106	0.000675	S11_26391106	0.083		2	14338516	0.000196	S02_14338516	0.074		11	37154780	0.000727	S11_37154780	0.435		6	28260033	0.000186	S06_28260033	0.282
3	23013078	0.000827	S03_23013078	0.598		6	18632874	0.0018	S06_18632874	0.451		11	26391110	0.000675	S11_26391110	0.083		2	14338533	0.000196	S02_14338533	0.074		11	52529543	0.000739	S11_52529543	0.144		6	27804358	0.000191	S06_27804358	0.236
1	39437808	0.000844	S01_39437808	0.255		7	21144793	0.0018	S07_21144793	0.176		7	26702893	0.000695	S07_26702893	0.306		2	14362848	0.000196	S02_14362848	0.074		8	54371444	0.000741	S08_54371444	0.269		6	28257207	0.000196	S06_28257207	0.69
11	16787217	0.000845	S11_16787217	0.299		1	49083898	0.00181	S01_49083898	0.588		5	25131503	0.000736	S05_25131503	0.121		2	14362862	0.000196	S02_14362862	0.074		4	44639171	0.000789	S04_44639171	0.25		6	28257244	0.000196	S06_28257244	0.69
3	25678135	0.000869	S03_25678135	0.51		11	18389770	0.0019	S11_18389770	0.216		8	53978670	0.000739	S08_53978670	0.131		2	14362931	0.000196	S02_14362931	0.074		9	17631422	0.0008	S09_17631422	0.199		6	852705	0.000196	S06_852705	0.495
3	16794044	0.000889	S03_16794044	0.456		6	18632859	0.00199	S06_18632859	0.436		1	39804792	0.000758	S01_39804792	0.102		2	14362966	0.000196	S02_14362966	0.074		5	20132492	0.00083	S05_20132492	0.444		6	28242807	0.000201	S06_28242807	0.296
5	27628872	0.000942	S05_27628872	0.083		10	35468808	0.002	S10_35468808	0.123		6	28153238	0.00078	S06_28153238	0.714		2	14363018	0.000196	S02_14363018	0.074		8	17339145	0.000832	S08_17339145	0.352		3	29520997	0.000204	S03_29520997	0.065
5	30208882	0.000959	S05_30208882	0.314		8	61827407	0.00203	S08_61827407	0.382		1	50653868	0.000795	S01_50653868	0.33		2	14363026	0.000196	S02_14363026	0.074		9	8231322	0.00084	S09_8231322	0.352		6	27804361	0.000206	S06_27804361	0.269
3	16175612	0.000975	S03_16175612	0.074		10	19750731	0.00206	S10_19750731	0.098		6	28252684	0.000798	S06_28252684	0.718		2	14432251	0.000196	S02_14432251	0.074		11	50610410	0.000847	S11_50610410	0.111		7	4812555	0.000215	S07_4812555	0.495
3	16175642	0.000975	S03_16175642	0.074		3	17299833	0.00212	S03_17299833	0.873		6	28227691	0.000808	S06_28227691	0.718		2	15632806	0.000196	S02_15632806	0.074		10	5759258	0.00085	S10_5759258	0.324		6	28249110	0.000227	S06_28249110	0.287
3	16175665	0.000975	S03_16175665	0.074		5	5302370	0.00214	S05_5302370	0.284		4	37334268	0.000816	S04_37334268	0.534		2	15632898	0.000196	S02_15632898	0.074		10	5759260	0.00085	S10_5759260	0.324		9	35101553	0.000241	S09_35101553	0.148
7	6888912	0.000984	S07_6888912	0.054		5	5302392	0.00214	S05_5302392	0.284		4	37334269	0.000816	S04_37334269	0.534		2	15636178	0.000196	S02_15636178	0.074		10	5759282	0.00085	S10_5759282	0.324		9	35101583	0.000241	S09_35101583	0.148
7	6889020	0.000984	S07_6889020	0.054		8	61829371	0.00216	S08_61829371	0.225		6	28228447	0.000828	S06_28228447	0.277		2	15637861	0.000196	S02_15637861	0.074		7	38699242	0.000863	S07_38699242	0.366		2	3567413	0.000253	S02_3567413	0.227
7	6889060	0.000984	S07_6889060	0.054		6	10913413	0.0022	S06_10913413	0.51		9	3569597	0.000835	S09_3569597	0.233		2	16106362	0.000196	S02_16106362	0.074		4	5683387	0.000889	S04_5683387	0.259		3	29520966	0.000278	S03_29520966	0.065
7	6889061	0.000984	S07_6889061	0.054		3	14610645	0.00223	S03_14610645	0.172		6	28184520	0.000837	S06_28184520	0.704		2	17377284	0.000196	S02_17377284	0.074		4	41272231	0.000891	S04_41272231	0.505		3	29520968	0.000278	S03_29520968	0.065
11	1988362	0.00099	S11_1988362	0.309		5	26567534	0.00223	S05_26567534	0.534		4	37334330	0.000845	S04_37334330	0.524		2	17482989	0.000196	S02_17482989	0.074		11	16661528	0.000892	S11_16661528	0.542		3	29520972	0.000278	S03_29520972	0.065
3	25678119	0.000996	S03_25678119	0.412		10	34207959	0.00223	S10_34207959	0.5		6	28184434	0.000873	S06_28184434	0.694		2	19095355	0.000196	S02_19095355	0.074		9	19863184	0.000901	S09_19863184	0.097		6	25737243	0.000288	S06_25737243	0.454
3	13148281	0.000999	S03_13148281	0.255		8	60248137	0.00225	S08_60248137	0.181		6	28228412	0.000876	S06_28228412	0.714		2	19095449	0.000196	S02_19095449	0.074		11	27774327	0.000911	S11_27774327	0.074		10	37079715	0.000301	S10_37079715	0.278
5	14226232	0.001	S05_14226232	0.441		11	25762487	0.00225	S11_25762487	0.108		4	18804893	0.000881	S04_18804893	0.471		2	19146827	0.000196	S02_19146827	0.074		8	43203906	0.000926	S08_43203906	0.463		6	27804709	0.00032	S06_27804709	0.25
10	26638023	0.001	S10_26638023	0.475		11	25762509	0.00225	S11_25762509	0.108		6	28273998	0.000894	S06_28273998	0.694		2	19146840	0.000196	S02_19146840	0.074		3	50400200	0.000948	S03_50400200	0.296		8	40638132	0.00033	S08_40638132	0.509
7	20335470	0.00101	S07_20335470	0.054		7	30476493	0.00233	S07_30476493	0.23		6	28078033	0.000906	S06_28078033	0.18		2	19573883	0.000196	S02_19573883	0.074		5	20132503	0.000985	S05_20132503	0.449		1	27838413	0.000353	S01_27838413	0.444
7	20335479	0.00101	S07_20335479	0.054		1	5140657	0.00237	S01_5140657	0.127		2	35158084	0.000908	S02_35158084	0.417		2	19573921	0.000196	S02_19573921	0.074		9	17631410	0.000986	S09_17631410	0.162		3	51130001	0.000358	S03_51130001	0.218
7	20335480	0.00101	S07_20335480	0.054		10	27508996	0.00242	S10_27508996	0.485		4	18804858	0.000911	S04_18804858	0.481		2	19722395	0.000196	S02_19722395	0.074		9	17631454	0.000986	S09_17631454	0.162		3	51130031	0.00036	S03_51130031	0.208
8	19488993	0.00101	S08_19488993	0.446								3	10585695	0.000915	S03_10585695	0.117		2	20245824	0.000196	S02_20245824	0.074		2	9216770	0.00101	S02_9216770	0.44		3	29520965	0.000364	S03_29520965	0.074
												3	10585762	0.000915	S03_10585762	0.117		2	21025362	0.000196	S02_21025362	0.074		3	50400181	0.00102	S03_50400181	0.292		3	29520986	0.000364	S03_29520986	0.074
												8	9743416	0.000925	S08_9743416	0.641		2	21263279	0.000196	S02_21263279	0.074		6	26310553	0.00103	S06_26310553	0.083		11	35870085	0.000374	S11_35870085	0.333
												6	28184429	0.000926	S06_28184429	0.709		2	21263314	0.000196	S02_21263314	0.074		2	44613183	0.00104	S02_44613183	0.62		6	28066286	0.00038	S06_28066286	0.324
												2	4445885	0.000932	S02_4445885	0.131		2	21263315	0.000196	S02_21263315	0.074		6	28260030	0.00104	S06_28260030	0.282		2	3983727	0.0004	S02_3983727	0.167
												2	4445886	0.000932	S02_4445886	0.131		2	21658242	0.000196	S02_21658242	0.074		6	28260033	0.00104	S06_28260033	0.282
																		2	21671713	0.000196	S02_21671713	0.074
																		2	21671829	0.000196	S02_21671829	0.074
																		2	21671850	0.000196	S02_21671850	0.074
																		2	22165075	0.000196	S02_22165075	0.074
																		2	22497583	0.000196	S02_22497583	0.074
																		2	22568867	0.000196	S02_22568867	0.074
																		2	23374270	0.000196	S02_23374270	0.074
																		2	23374296	0.000196	S02_23374296	0.074
																		2	23374319	0.000196	S02_23374319	0.074
																		2	23374334	0.000196	S02_23374334	0.074
																		2	23968902	0.000196	S02_23968902	0.074
																		2	23968944	0.000196	S02_23968944	0.074
																		2	24586861	0.000196	S02_24586861	0.074
																		2	24605792	0.000196	S02_24605792	0.074
																		2	24629342	0.000196	S02_24629342	0.074
																		2	24629389	0.000196	S02_24629389	0.074
																		2	24968710	0.000196	S02_24968710	0.074
																		2	24986856	0.000196	S02_24986856	0.074
																		2	25533351	0.000196	S02_25533351	0.074
																		2	26298257	0.000196	S02_26298257	0.074

## Sheet: Supplementary Table-6
Table S6. Pairwaise LD between significant SNPs null model (Green) and after controlling for population structure and relatedness (yellow)
SNPs	S06_28198455	S09_25892359	S08_28424570	S06_10913425	S02_8646280
S06_28198455	1	0.00467164	0.000500653	0.00527424	1.60824e-05
S09_25892359	0.0188923	1	0.018521	0.00987228	0.00155981
S08_28424570	0.00587836	0.100363	1	1.44678e-05	0.00868381
S06_10913425	0.00698529	0.002849	0.023569	1	0.00537683
S02_8646280	0.00164947	0.0205226	0.127789	0.000362319	1

## Sheet: Suplementary Table-7
Table S7. Genotypes with positive alleles for nodulation and %NDFA.
Genotypes with negative S06_28198455 allele for nodulation
Genotype	Phenotype
Inb 835	7.8
SB2-96	7.7
SB 754	7.6
USRM 20	7.5
RCB 593	7.5
BFS 81	7.5
SB 793	7.4
DPC 4	7.4
SB 770	7.2
NCB 280	7.2
SEF 71	7.1
Rosetta	6.9
Verano	6.9
Matterhorn	6.9
PR0806-81	6.7
PR 1217-1	6.6
PR 1418-15	6.5
Inta Precoz	6.4
SXb 405	6.4
INB 841	6.2
BFS 29	6.2
SEQ 342 39	6.1
FBN 1203-47	6.1
Beniquez	6.1
XRAV-40-4	6
Pijao	5.9
Genotypes with positive S09_25892359 allele for %NDFA
Genotype	Phenotype
Rosetta	64
FBN 1210-48	61.1
FBN 1205-31	61
Bat 477	54.3
Beniquez	53.7
SB2-105	47.7
GN9-4	47.2
Verano	47.2
Zenith	45.5
SB 815	45
BIOF 4 70	40.8
Quimbaya	29.8
Genotypes with positive S08_28424570 allele for %NDFA
Genotype	Phenotype
FBN 1210-48	61.1
FBN 1205-31	61
Carrizalito	57.2
Beniquez	53.7
Sayaxche ML	52.9
Bfs 29	51.8
SEF 71	39.5
Quimbaya	29.8
Genotypes with positive S06_10913425 allele for %NDFA
Genotype	Phenotype
Rosetta	67.6447
FBN 1210-48	64.7498
FBN 1205-31	64.612
Verano	57.956
I9365 31	50.1655
Inta Precoz	43.3076
Tars Lfr1	42.6483
Genotypes with positive S02_8646280 allele for %NDFA
Genotype	Phenotype
GN9 4	47.2
Dehoro	46.2
Tars Mst1	44.2
Aifi Wuriti 55	38.7
PR 1147 6	35.8
Quimbaya	29.8
